# Supplementary material for: Deep Learning Model Coupling Wearable Bioelectric and Mechanical Sensors for Refined Muscle Strength Assessment
Source: Research (Wash D C). 2024 May 23;7:0366. doi: 10.34133/research.0366 (PMC11112600; doi:10.34133/research.0366)
Supplement: Supplementary 1 — Figs. S1 to S31 Movies S1 to S3 Tables S1 to S6 [file research.0366.f1.zip]

Archive with 33 entries (33 files):
- SI Figure/Fig. S1.pdf
- SI Figure/Fig. S10.pdf
- SI Figure/Fig. S11.pdf
- SI Figure/Fig. S12.pdf
- SI Figure/Fig. S13.pdf
- SI Figure/Fig. S14.pdf
- SI Figure/Fig. S15.pdf
- SI Figure/Fig. S16.pdf
- SI Figure/Fig. S17.pdf
- SI Figure/Fig. S18.pdf
- SI Figure/Fig. S19.pdf
- SI Figure/Fig. S2.pdf
- SI Figure/Fig. S20.pdf
- SI Figure/Fig. S21.pdf
- SI Figure/Fig. S22.pdf
- SI Figure/Fig. S23.pdf
- SI Figure/Fig. S24.pdf
- SI Figure/Fig. S25.pdf
- SI Figure/Fig. S26.pdf
- SI Figure/Fig. S27.pdf
- SI Figure/Fig. S28.pdf
- SI Figure/Fig. S29.pdf
- SI Figure/Fig. S3.pdf
- SI Figure/Fig. S30.pdf
- SI Figure/Fig. S31.pdf
- SI Figure/Fig. S4.pdf
- SI Figure/Fig. S5.pdf
- SI Figure/Fig. S6.pdf
- SI Figure/Fig. S7.pdf
- SI Figure/Fig. S8.pdf
- SI Figure/Fig. S9.pdf
- Supporting information-0108.docx
- Supporting information-0402.docx
